# Supplementary material for: Integrative Epigenomic and Transcriptomic Profiling Define Malignancy- and Cluster-Specific Signatures in Pheochromocytomas and Paragangliomas
Source: Cells. 2026 Jan 20;15(2):198. doi: 10.3390/cells15020198 (PMC12839883; doi:10.3390/cells15020198)
Supplement: Supplementary file 1 [file cells-15-00198-s001.zip]

Archive with 4 entries (3 files):
- cells-4086896-supplementary/
- cells-4086896-supplementary/cells-4086896-supplementary tables.xlsx
- cells-4086896-supplementary/Suplementary Figure S2_vf.jpg
- cells-4086896-supplementary/Supplemnetary Figure S1_Adj.jpg
