# Supplementary material for: Integrative Epigenomic and Transcriptomic Profiling Define Malignancy- and Cluster-Specific Signatures in Pheochromocytomas and Paragangliomas
Source: Cells. 2026 Jan 20;15(2):198. doi: 10.3390/cells15020198 (PMC12839883; doi:10.3390/cells15020198)
Supplement: Supplementary file 1 [file cells-15-00198-s001.zip › cells-4086896-supplementary/cells-4086896-supplementary tables.xlsx]

## Sheet: Cohort characteristics
Suppl. Table S1: Cohort characteristics
Case	Sex	Age at diagnosis	Type	Size (cm)	Mutation (S/G)	Clusters
PH19	F	56	Benign	5.0	EPAS1 (G)	CI
PH30	M	13	Malignant	n.d.	VHL (G)	CI
PH37	F	70	Benign	3.0	HRAS (S)	CII
PH38	M	47	Benign	3.0	EPAS1 (S)	CI
PH40	F	63	Benign	3.2	FGFR1 (S)	CII
PH41	F	68	Benign	2.0	HRAS	CII
PH46	F	54	Benign	5.0	HRAS (S)	CII
PH47	M	42	Benign	9.0	NF1 (S)	CII
PH50	F	80	Benign	1.0	FGFR1	CII
PH51	M	43	Benign	5.5	NF1 (S)	CII
PH52	F	43	Benign	3.7	EPAS1 (S)	CI
PH60	M	78	Begnin	8.0	RET (S)	CII
PH62	M	33	Benign	2.6	VHL (S)	CI
PH64	M	56	Benign	3.2	FGFR1 (S)	CII
PH67	M	38	Benign	5.5	SDHB (G)	CI
PH85	F	68	Benign	2.9	KIF1B (G)	CII
PH86	F	47	Benign	6.0	NF1 (S)	CII
PH87	F	72	Benign	4.8	NF1 (S)	CII
PH89	M	53	Benign	3.3	SDHD	CI
PH90	F	74	Malignant	5.4	FGFR1	CII
PH91	M	76	Benign	5.5	RET (S)	CII
PH94	F	63	Malignant	3.9	EPAS1	CI
PH95	M	76	Malignant	5.3	NF1 (S)	CII
PH96	M	50	Malignant	3.7	KIF1B (G)	CII

## Sheet: DEM_CI vs CII
Suppl. Table S2: Differentially Expressed Methylation (DEM) sites between Cluster I and Cluster II in the PPGL cohort
Samples	Ph37_CII_B	Ph38_CI_B	Ph40_CII_B	Ph41_CII_B	Ph60_CII_B	Ph64_CI_B	Ph67_CI_B	Ph85_CII_B	Ph86_CII_B	Ph87_CII_B	Ph89_CI_B	Ph90_CII_B	Ph91_CII_B	Ph94_CI_M	Ph95_CII_M	Ph96_CII_M	PH19_CI_B	PH30_CI_M	PH62_CI_B	PH46_CII_B	PH47_CII_B	PH50_CII_B	PH51_CII_B	PH52_CI_B	Gene
cg25257677	0.26163	0.546364	0.105744	0.263206	0.0993464	0.391896	0.31037	0.143382	0.127503	0.127953	0.53916	0.236733	0.278592	0.387919	0.278071	0.200904	0.434037	0.556564	0.434801	0.337479	0.212665	0.178661	0.0716565	0.445351	SLC39A14
cg26298737	0.212446	0.540293	0.159702	0.258255	0.175443	0.645587	0.646089	0.269981	0.0760408	0.139549	0.607992	0.231096	0.183246	0.422734	0.0491358	0.382297	0.749031	0.512355	0.472672	0.517477	0.540939	0.525363	0.490158	0.417884	SRP9
cg25134328	0.10472	0.18464	0.161913	0.0609019	0.0395629	0.259406	0.288229	0.0250288	0.0747447	0.105836	0.30618	0.11883	0.144025	0.34032	0.0903874	0.119104	0.295656	0.0920366	0.241012	0.114402	0.102731	0.191128	0.0659631	0.314477
cg03693203	0.0659661	0.0988033	0.0418594	0.0267015	0.0289858	0.0880002	0.109987	0.018811	0.0396603	0.0348425	0.13939	0.0664732	0.0709356	0.17229	0.0294228	0.079539	0.214698	0.161233	0.0806709	0.0546305	0.07451	0.0668533	0.0452157	0.100986
cg14394171	0.308832	0.524206	0.144046	0.19954	0.149017	0.754742	0.68293	0.232729	0.427475	0.172764	0.70407	0.494694	0.512669	0.902056	0.094396	0.557779	0.481834	0.538192	0.507859	0.687613	0.357407	0.0908632	0.144396	0.836055
cg05945759	0.555625	0.864955	0.272066	0.126538	0.125739	0.591312	0.943481	0.359919	0.424553	0.552214	0.881939	0.425918	0.603657	0.952748	0.280301	0.487692	0.396239	0.420636	0.586268	0.598726	0.691679	0.169477	0.176484	0.703885	LINC01152
cg06468072	0.919399	0.801171	0.843647	0.901597	0.915895	0.762705	0.746272	0.91303	0.886128	0.847531	0.643816	0.81797	0.89972	0.808443	0.885954	0.841963	0.822302	0.760087	0.814407	0.92485	0.887243	0.897468	0.892544	0.893743	DSCAML1
cg11756095	0.149398	0.311631	0.0707933	0.0613313	0.12076	0.552368	0.495565	0.11201	0.0567967	0.116327	0.452898	0.387565	0.334196	0.223426	0.0840675	0.0834821	0.696634	0.310608	0.498793	0.23467	0.109654	0.113077	0.10951	0.572308
cg26580895	0.302856	0.581212	0.127672	0.136894	0.211682	0.399525	0.679197	0.144353	0.0421705	0.255199	0.645632	0.384473	0.223299	0.693835	0.15311	0.131648	0.726144	0.31641	0.359327	0.733653	0.479422	0.343489	0.047154	0.361003	SKAP1
cg07210840	0.13771	0.300411	0.0254043	0.0433463	0.0195847	0.0760472	0.278311	0.0792875	0.0202875	0.0683226	0.582145	0.0524406	0.116532	0.420069	0.0191055	0.327003	0.271283	0.221972	0.337547	0.0638706	0.0435719	0.044395	0.0351705	0.463459
cg07210840	0.13771	0.300411	0.0254043	0.0433463	0.0195847	0.0760472	0.278311	0.0792875	0.0202875	0.0683226	0.582145	0.0524406	0.116532	0.420069	0.0191055	0.327003	0.271283	0.221972	0.337547	0.0638706	0.0435719	0.044395	0.0351705	0.463459	NXN
cg23749637	0.202614	0.396527	0.106435	0.0505613	0.0982809	0.351913	0.69796	0.0884989	0.0325356	0.079648	0.701885	0.269864	0.43099	0.453585	0.0853259	0.343314	0.417484	0.291133	0.286866	0.113766	0.264386	0.0626585	0.137679	0.27698	TCF12
cg13435787	0.401202	0.651635	0.522179	0.362211	0.121645	0.734524	0.67481	0.273175	0.344991	0.266102	0.803966	0.454338	0.490692	0.48376	0.481313	0.245185	0.677936	0.479065	0.753334	0.522768	0.325758	0.569821	0.400944	0.654581
cg23473114	0.0976794	0.0578416	0.0364033	0.0294376	0.0620721	0.285544	0.129524	0.0801105	0.0775792	0.0583184	0.184599	0.0353647	0.0453061	0.190668	0.0391664	0.11662	0.283094	0.169293	0.158949	0.0562066	0.0813674	0.0546075	0.0509968	0.283871

## Sheet: DEM_Benign vs Malignant
Suppl. Table S3: Differentially Expressed Methylation (DEM) sites between benign and malignant tumors in the PPGL cohort
Samples	Ph37_CII_B	Ph38_CI_B	Ph40_CII_B	Ph41_CII_B	Ph60_CII_B	Ph64_CI_B	Ph67_CI_B	Ph85_CII_B	Ph86_CII_B	Ph87_CII_B	Ph89_CI_B	Ph90_CII_B	Ph91_CII_B	Ph94_CI_M	Ph95_CII_M	Ph96_CII_M	PH19_CI_B	PH30_CI_M	PH62_CI_B	PH46_CII_B	PH47_CII_B	PH50_CII_B	PH51_CII_B	PH52_CI_B	Gene
cg04570579	0.915646	0.909787	0.936297	0.936689	0.931427	0.934698	0.873703	0.923764	0.921889	0.931199	0.946429	0.898939	0.868795	0.473062	0.422809	0.611943	0.897047	0.598105	0.801275	0.941347	0.915606	0.92974	0.915411	0.886126	KIF13A
cg24568116	0.902689	0.910256	0.921734	0.884773	0.954984	0.942453	0.931395	0.937015	0.918627	0.95672	0.953304	0.961541	0.877335	0.591826	0.67725	0.776613	0.907194	0.509275	0.876466	0.914137	0.782285	0.939105	0.902192	0.926207
cg01205372	0.885205	0.894125	0.896361	0.788856	0.848568	0.86627	0.877367	0.793478	0.869203	0.892467	0.877148	0.889969	0.879443	0.46822	0.360731	0.502373	0.852233	0.793154	0.896915	0.792044	0.887316	0.85351	0.831533	0.877158	SARS
cg19636550	0.961555	0.956318	0.835603	0.937951	0.964797	0.955258	0.952373	0.941388	0.941289	0.872347	0.967433	0.9786	0.972111	0.610534	0.63844	0.800364	0.930937	0.811727	0.948649	0.933935	0.927399	0.951193	0.917852	0.962769
cg20269276	0.881631	0.891015	0.88098	0.840218	0.891366	0.666716	0.865798	0.783652	0.895365	0.89604	0.901987	0.913834	0.874043	0.420753	0.269468	0.597006	0.903017	0.673909	0.889517	0.631672	0.872036	0.896116	0.785641	0.893575
cg02027969	0.923248	0.918456	0.914498	0.8707	0.936967	0.859787	0.854661	0.890255	0.937951	0.906774	0.825442	0.738539	0.775844	0.585289	0.450583	0.677644	0.899759	0.708266	0.917705	0.875381	0.929648	0.887608	0.941933	0.942597	ABLIM1
cg20457221	0.919058	0.868401	0.862195	0.944029	0.889866	0.809081	0.922618	0.72939	0.907869	0.893742	0.914162	0.907275	0.820555	0.562306	0.355909	0.640303	0.755906	0.597134	0.935501	0.924212	0.891634	0.682997	0.872453	0.740229
cg11314748	0.89345	0.923973	0.943983	0.916965	0.625907	0.922438	0.933863	0.949203	0.947928	0.953922	0.942124	0.827121	0.846468	0.51758	0.356358	0.696378	0.752812	0.505511	0.941525	0.930733	0.807517	0.914272	0.927052	0.939344	ZNF667
cg05662400	0.902116	0.899175	0.912124	0.834565	0.900752	0.850318	0.928155	0.861411	0.477943	0.917897	0.929025	0.946644	0.869946	0.445373	0.474174	0.461294	0.930707	0.613429	0.915872	0.905837	0.922492	0.908812	0.872057	0.896431	DECR2
cg14131691	0.87017	0.868162	0.906682	0.89037	0.904002	0.521833	0.814012	0.917722	0.914782	0.916662	0.874474	0.821694	0.670073	0.470067	0.421852	0.454223	0.878719	0.584772	0.802099	0.916671	0.91847	0.892323	0.91588	0.896892	CCM2
cg11324978	0.804438	0.779195	0.881021	0.878383	0.861836	0.741076	0.835822	0.600175	0.727514	0.840562	0.865714	0.865416	0.702122	0.257417	0.437335	0.38108	0.626856	0.519649	0.817613	0.61064	0.804308	0.870245	0.705551	0.673265
cg24762053	0.87476	0.862173	0.953587	0.956013	0.916763	0.939964	0.927055	0.935714	0.937662	0.67124	0.929279	0.934984	0.938516	0.508087	0.634237	0.730521	0.933149	0.642257	0.934556	0.72829	0.747247	0.920611	0.946064	0.947546	BLCAP
cg08500898	0.825827	0.886101	0.903637	0.848684	0.93613	0.828087	0.964046	0.861163	0.935433	0.903021	0.940423	0.96391	0.822544	0.674797	0.716077	0.746087	0.923563	0.816218	0.897781	0.895825	0.913813	0.879675	0.864247	0.930955	MYO3B
cg03302253	0.876713	0.915162	0.964815	0.866666	0.916129	0.911147	0.932926	0.820439	0.898497	0.9212	0.943434	0.964432	0.856925	0.652601	0.53647	0.599763	0.814479	0.797364	0.927573	0.92606	0.783986	0.94642	0.865752	0.698861	ACYP2
cg04447006	0.909782	0.926592	0.864497	0.935969	0.91952	0.904497	0.950957	0.915038	0.889535	0.931283	0.948091	0.948672	0.944838	0.659448	0.622945	0.50159	0.926387	0.891603	0.947448	0.884382	0.725714	0.924946	0.880537	0.930072	SRPK2
cg19941912	0.858223	0.870877	0.888228	0.877479	0.798624	0.808063	0.883308	0.914721	0.898112	0.899781	0.904498	0.77583	0.885097	0.246912	0.439413	0.408828	0.883475	0.874373	0.90755	0.895739	0.910526	0.88353	0.90404	0.89783
cg17144988	0.597345	0.792943	0.693073	0.721129	0.806396	0.773558	0.889053	0.837122	0.836425	0.855249	0.879471	0.848375	0.831969	0.267938	0.302172	0.451903	0.575173	0.532542	0.818491	0.729145	0.513012	0.80372	0.731868	0.603906
cg22400561	0.655215	0.806155	0.852985	0.920638	0.882583	0.890929	0.830451	0.805258	0.881149	0.883343	0.934883	0.820608	0.700172	0.486046	0.471234	0.567538	0.902947	0.646483	0.740255	0.734295	0.878411	0.911644	0.857594	0.751946
cg12875791	0.732903	0.910478	0.927669	0.715076	0.659696	0.668331	0.929937	0.716727	0.895056	0.863687	0.800302	0.878237	0.938434	0.502132	0.617756	0.418826	0.931213	0.591845	0.899607	0.878732	0.671494	0.850689	0.915281	0.923696	C14orf132
cg09990141	0.871134	0.837879	0.911816	0.679378	0.912874	0.786586	0.934442	0.948397	0.866885	0.934991	0.962398	0.929126	0.932202	0.342734	0.37075	0.814134	0.946632	0.6678	0.96064	0.86747	0.882834	0.918521	0.758284	0.94091	KALRN
cg18783374	0.895757	0.839915	0.880044	0.856184	0.86824	0.867163	0.883165	0.87239	0.889164	0.867553	0.870888	0.858383	0.828763	0.655108	0.574028	0.712044	0.861081	0.858844	0.876964	0.859621	0.888049	0.861151	0.871383	0.855288	MSI2
cg15400818	0.749415	0.800675	0.947034	0.937171	0.943232	0.650957	0.944323	0.908791	0.961894	0.932475	0.969083	0.822792	0.682276	0.555636	0.142217	0.46735	0.927325	0.615768	0.913555	0.900566	0.529809	0.84572	0.925338	0.895293	MBLAC2
cg17711068	0.882998	0.877293	0.687911	0.927145	0.910008	0.602855	0.887537	0.85489	0.92183	0.831337	0.840734	0.920785	0.887858	0.562124	0.567059	0.639519	0.8889	0.539305	0.772991	0.652435	0.743054	0.906832	0.908145	0.902855	HNMT
cg12073235	0.888175	0.923805	0.595292	0.931519	0.543128	0.965831	0.930877	0.959447	0.631923	0.955213	0.944955	0.960937	0.95031	0.492004	0.118388	0.454733	0.933496	0.550284	0.899659	0.904098	0.915495	0.564131	0.901798	0.923522	RNF24
cg26116112	0.915517	0.655899	0.877381	0.887878	0.897482	0.907867	0.765095	0.907289	0.922798	0.645817	0.887965	0.915637	0.797209	0.51187	0.223307	0.505432	0.897035	0.658199	0.864965	0.81308	0.555781	0.890089	0.89552	0.889022	STAC
cg21054248	0.910837	0.951196	0.958808	0.94835	0.61	0.916153	0.96149	0.956272	0.977295	0.954339	0.953854	0.95617	0.949736	0.526041	0.462587	0.706533	0.937278	0.769051	0.942868	0.90047	0.927997	0.920425	0.633381	0.945723	SIN3A
cg24173602	0.866122	0.836682	0.911389	0.585699	0.96091	0.923075	0.965674	0.977133	0.946715	0.869844	0.973527	0.960509	0.959915	0.531134	0.343241	0.685642	0.939271	0.766647	0.957016	0.953207	0.897622	0.938764	0.814758	0.95859	MTA1
cg20384450	0.933582	0.944534	0.952346	0.946697	0.96895	0.94943	0.952114	0.916819	0.946595	0.929738	0.957694	0.949433	0.931539	0.57131	0.671385	0.766317	0.941556	0.923369	0.944071	0.925177	0.868355	0.938651	0.86245	0.94718	LOC100507424
cg25356743	0.767514	0.80268	0.816686	0.877311	0.863397	0.788242	0.843458	0.659783	0.91284	0.774988	0.891838	0.658181	0.83833	0.362396	0.351503	0.544331	0.801057	0.767204	0.8737	0.846266	0.849878	0.830411	0.816594	0.862604	CSMD2-AS1
cg16944735	0.88491	0.910373	0.885819	0.887278	0.910208	0.888948	0.932466	0.814958	0.88234	0.88582	0.908167	0.929831	0.92107	0.483956	0.439613	0.624305	0.848444	0.901275	0.922284	0.886917	0.92632	0.902929	0.855308	0.915912	UBL7
cg01427575	0.382606	0.386667	0.234082	0.308827	0.498999	0.441992	0.428454	0.415812	0.176581	0.481649	0.420093	0.292971	0.378245	0.0573148	0.0755998	0.0803887	0.506159	0.0950752	0.420123	0.492523	0.242651	0.562416	0.609486	0.463923	SHANK1
cg02309355	0.688688	0.825675	0.771507	0.790422	0.850372	0.910747	0.832786	0.888366	0.87018	0.68387	0.889171	0.83695	0.776467	0.554228	0.291565	0.673509	0.839682	0.600839	0.827091	0.789843	0.745202	0.852004	0.798114	0.822211	KIAA0513
cg12568337	0.79944	0.910016	0.864629	0.888375	0.910736	0.865128	0.938176	0.861208	0.884795	0.891759	0.912059	0.91171	0.906665	0.448904	0.580207	0.807108	0.898532	0.783991	0.861254	0.916289	0.891758	0.889977	0.888581	0.923388	TEAD1
cg13490368	0.746185	0.811342	0.863412	0.544697	0.694015	0.79642	0.738417	0.812613	0.835139	0.831957	0.611631	0.755533	0.727795	0.40638	0.112983	0.379888	0.567809	0.546221	0.772467	0.871515	0.639847	0.884026	0.857268	0.839803
cg08811177	0.891528	0.893526	0.849107	0.848703	0.917778	0.664385	0.849145	0.785026	0.903952	0.850775	0.876177	0.925644	0.825233	0.393455	0.415436	0.594355	0.534612	0.550423	0.898246	0.921577	0.906074	0.881174	0.842077	0.487207	RNF40
cg05517612	0.696792	0.894519	0.878068	0.917733	0.93175	0.8818	0.85292	0.873578	0.907945	0.880689	0.837535	0.806767	0.735016	0.461454	0.623455	0.554537	0.868456	0.799538	0.880794	0.823957	0.868991	0.85114	0.892453	0.85623	ATXN1
cg15434184	0.956175	0.937504	0.944121	0.97205	0.925692	0.915411	0.959201	0.95942	0.948545	0.942457	0.969745	0.958787	0.908823	0.511248	0.354885	0.722678	0.925248	0.916799	0.943712	0.950071	0.953712	0.940284	0.856381	0.947907	PCSK5
cg07565028	0.853361	0.89957	0.923123	0.867167	0.908641	0.861798	0.930141	0.866694	0.891922	0.872241	0.911054	0.923031	0.853389	0.560034	0.509462	0.722039	0.748034	0.722032	0.889416	0.600004	0.856104	0.938928	0.840406	0.89305	LOC100133893
cg08684580	0.293965	0.251773	0.123743	0.121795	0.115145	0.117381	0.179526	0.199347	0.314947	0.110544	0.172021	0.156015	0.25682	0.4537	0.481359	0.356814	0.233871	0.402147	0.273124	0.107175	0.141226	0.217707	0.18604	0.22014	BAIAP2L1
cg08346575	0.812495	0.781379	0.605919	0.883949	0.874399	0.802869	0.693579	0.756447	0.902687	0.855014	0.597487	0.832701	0.729121	0.450143	0.345453	0.397146	0.845519	0.679311	0.73779	0.915117	0.877675	0.912002	0.711678	0.880692	MARK4
cg16722561	0.949985	0.939971	0.932471	0.923563	0.904951	0.657196	0.871088	0.920996	0.914793	0.716116	0.929865	0.953646	0.927795	0.50746	0.481299	0.678219	0.915991	0.72941	0.94145	0.913026	0.851367	0.940803	0.649297	0.912386	CUEDC2
cg07035046	0.713298	0.89456	0.887814	0.750656	0.830002	0.597122	0.901996	0.89198	0.928409	0.669153	0.845004	0.928775	0.872532	0.240001	0.37828	0.637833	0.890687	0.60093	0.826638	0.617737	0.654118	0.664511	0.590659	0.835514	VPS13A
cg21886405	0.676705	0.849273	0.875085	0.63349	0.832081	0.689646	0.7697	0.76647	0.846074	0.864094	0.835307	0.701167	0.733804	0.489229	0.345873	0.649706	0.802915	0.591592	0.734592	0.780945	0.878141	0.885224	0.84974	0.824739
cg22971091	0.776595	0.949559	0.878798	0.80108	0.947121	0.654195	0.907284	0.964662	0.972245	0.95511	0.845181	0.950185	0.911365	0.162442	0.505759	0.678196	0.621137	0.591368	0.886997	0.884047	0.859277	0.836439	0.892903	0.838629	PCDHGA4
cg04543869	0.930964	0.920261	0.888417	0.811919	0.889989	0.853393	0.909042	0.857399	0.910427	0.898788	0.911512	0.925412	0.915342	0.593134	0.516276	0.755507	0.860228	0.800316	0.918793	0.814146	0.755995	0.856728	0.608593	0.915529	ZDHHC6
cg10016321	0.745403	0.883609	0.907803	0.890049	0.906615	0.85042	0.916543	0.732605	0.876775	0.885669	0.898211	0.930266	0.924104	0.546939	0.312635	0.669295	0.84077	0.769602	0.910936	0.914733	0.920667	0.951046	0.665417	0.888138	PCCA
cg19455903	0.705912	0.86006	0.535641	0.832954	0.91028	0.850619	0.903472	0.902783	0.892361	0.626796	0.932472	0.953872	0.608246	0.264847	0.459396	0.408628	0.925642	0.642066	0.925782	0.748772	0.857157	0.576723	0.599578	0.647807	RPS6KL1
cg08489551	0.87203	0.872588	0.951564	0.89663	0.956649	0.853065	0.816274	0.893494	0.919939	0.934447	0.88572	0.870197	0.909813	0.297454	0.338671	0.906748	0.920268	0.650093	0.910594	0.888774	0.90921	0.921045	0.899323	0.926353	PLEKHG5
cg27547947	0.859511	0.912121	0.678594	0.939667	0.947023	0.906016	0.925043	0.881364	0.906563	0.939204	0.937194	0.773369	0.763638	0.711764	0.596969	0.513764	0.867188	0.751524	0.904868	0.905725	0.852608	0.938688	0.903727	0.929284	AKAP6
cg11370748	0.652491	0.937233	0.917849	0.689295	0.701697	0.46142	0.844009	0.88053	0.833115	0.853309	0.74857	0.898452	0.865949	0.358497	0.188837	0.381573	0.587696	0.57466	0.845021	0.696836	0.568118	0.631063	0.760316	0.836073	FBXO5
cg11192192	0.92764	0.898509	0.898243	0.86944	0.919068	0.89667	0.913278	0.915616	0.896787	0.713338	0.901985	0.952186	0.865787	0.549731	0.652272	0.745209	0.931828	0.785371	0.919064	0.753934	0.940072	0.911336	0.824038	0.929276	ITPK1
cg14310270	0.899998	0.831535	0.907958	0.886765	0.803312	0.733866	0.935148	0.911158	0.812911	0.709381	0.915949	0.627133	0.682436	0.447254	0.355294	0.535231	0.845896	0.723955	0.873513	0.901224	0.912707	0.592273	0.73058	0.880976	MAML3
cg20487757	0.753181	0.888453	0.848767	0.932219	0.713635	0.847946	0.808661	0.765323	0.874071	0.834499	0.927349	0.813739	0.741282	0.505756	0.629525	0.656503	0.800845	0.589242	0.672788	0.86632	0.848171	0.681422	0.850883	0.881848	FBF1
cg09432305	0.634727	0.763865	0.890766	0.8395	0.494587	0.750049	0.898829	0.510538	0.798131	0.90997	0.909306	0.934212	0.864186	0.500237	0.289624	0.589865	0.892154	0.544452	0.915838	0.826418	0.867691	0.919863	0.842702	0.905698
cg11891887	0.633923	0.812988	0.929457	0.856266	0.941825	0.873232	0.942017	0.925365	0.929434	0.916311	0.812917	0.840318	0.906555	0.366849	0.351072	0.731268	0.878074	0.760577	0.877409	0.854592	0.904195	0.910824	0.83689	0.933861	LINC00862
cg17505776	0.856956	0.816709	0.860159	0.839292	0.880061	0.874577	0.816743	0.817858	0.910124	0.891206	0.904253	0.856807	0.836554	0.475228	0.212893	0.848082	0.81194	0.596172	0.848928	0.881767	0.914559	0.879488	0.852635	0.87797	ITSN1
cg24469349	0.906847	0.900248	0.947843	0.909699	0.946957	0.927131	0.960186	0.943085	0.958714	0.943793	0.960255	0.934405	0.951651	0.577258	0.3543	0.71046	0.901225	0.930467	0.958431	0.928653	0.913892	0.932045	0.859425	0.916252	HLCS
cg18932987	0.705421	0.434387	0.812198	0.781156	0.436246	0.762677	0.648231	0.644908	0.443229	0.761218	0.554488	0.722322	0.634095	0.202441	0.094477	0.355519	0.846825	0.376843	0.62995	0.827853	0.63138	0.809984	0.515234	0.747841	ACTN4
cg22357078	0.702787	0.610053	0.780018	0.468344	0.662354	0.649921	0.638282	0.462241	0.752072	0.575777	0.741055	0.691065	0.625235	0.409521	0.419713	0.444907	0.724452	0.426243	0.669956	0.735131	0.658368	0.794592	0.805448	0.80303
cg16341690	0.919924	0.9471	0.926046	0.90751	0.960401	0.925148	0.950451	0.667099	0.923413	0.918462	0.931683	0.945223	0.941872	0.426924	0.392121	0.654303	0.885114	0.905254	0.946992	0.934823	0.854539	0.931936	0.929642	0.93829
cg14266032	0.73769	0.582716	0.938081	0.894597	0.89304	0.589273	0.9273	0.763399	0.941085	0.922708	0.921622	0.923288	0.693341	0.500123	0.504255	0.647796	0.826873	0.568574	0.887619	0.704039	0.892287	0.592891	0.817636	0.881825	THSD4
cg24561535	0.79526	0.582716	0.957284	0.883934	0.936786	0.925952	0.934143	0.880527	0.921872	0.929565	0.940005	0.877897	0.860488	0.631588	0.689049	0.591025	0.793616	0.769585	0.893696	0.898856	0.742848	0.601054	0.87679	0.922535
cg12865818	0.890362	0.582716	0.924742	0.947883	0.893852	0.853957	0.941931	0.925232	0.894634	0.908279	0.920071	0.930977	0.907694	0.444945	0.905875	0.67367	0.937056	0.725946	0.926922	0.918804	0.942134	0.912716	0.917957	0.936788
cg09288234	0.913981	0.582716	0.926666	0.903521	0.917295	0.755967	0.945957	0.413062	0.860112	0.794761	0.86891	0.824159	0.850611	0.410256	0.240685	0.671902	0.913329	0.38043	0.764878	0.937114	0.702598	0.930668	0.800857	0.939152
cg21684640	0.958435	0.582716	0.954891	0.956796	0.951124	0.594761	0.957708	0.890812	0.933506	0.952614	0.938721	0.94435	0.969831	0.241116	0.446881	0.68848	0.938619	0.830828	0.949473	0.952909	0.929703	0.95411	0.650871	0.955715
cg25718132	0.715827	0.582716	0.812931	0.783931	0.84342	0.769499	0.786812	0.825049	0.804349	0.687363	0.878542	0.916112	0.799172	0.514398	0.634067	0.524858	0.829212	0.795222	0.897086	0.857847	0.871301	0.868916	0.74612	0.875359
cg22680749	0.75522	0.582716	0.939931	0.944353	0.942891	0.943788	0.934074	0.944471	0.937671	0.925771	0.924145	0.940109	0.940465	0.818668	0.223806	0.707929	0.940333	0.677935	0.94448	0.941539	0.93189	0.948631	0.914109	0.92976	RAET1G
cg00955432	0.868651	0.582716	0.884171	0.85524	0.896645	0.819244	0.908214	0.782463	0.868946	0.817617	0.898703	0.924305	0.902288	0.394101	0.472865	0.419462	0.87176	0.90924	0.885841	0.878977	0.906408	0.868743	0.564348	0.899902	FUBP3
cg26969652	0.767299	0.582716	0.912416	0.610148	0.926261	0.910677	0.870252	0.956329	0.933425	0.938237	0.838376	0.915345	0.937358	0.462807	0.497936	0.474373	0.908231	0.872515	0.901302	0.618984	0.707135	0.906476	0.918215	0.934539	PCMTD1
cg23299102	0.844548	0.582716	0.939849	0.904068	0.954527	0.904005	0.951146	0.962374	0.915156	0.92616	0.926512	0.925728	0.944011	0.69426	0.645881	0.87186	0.965053	0.885739	0.926313	0.901524	0.904828	0.911849	0.913902	0.900996
cg24504432	0.531051	0.582716	0.729208	0.842881	0.709148	0.635538	0.684399	0.619048	0.729887	0.728112	0.689403	0.623389	0.673606	0.40071	0.343822	0.396925	0.698684	0.661554	0.688883	0.721104	0.799563	0.620311	0.793261	0.770528	KIAA1688
cg21361083	0.788487	0.582716	0.823982	0.861075	0.863041	0.792692	0.874794	0.82761	0.925915	0.673268	0.918344	0.936851	0.864276	0.288154	0.371273	0.673896	0.921644	0.784677	0.900843	0.817787	0.593213	0.847212	0.761093	0.744874	SERBP1
cg25591742	0.785572	0.896054	0.829461	0.730433	0.910528	0.913709	0.833899	0.878727	0.923879	0.927452	0.90164	0.943528	0.769969	0.605331	0.531969	0.625177	0.849503	0.85243	0.886623	0.820886	0.849969	0.849141	0.755891	0.890567	C8orf46
cg10160790	0.538035	0.582716	0.490175	0.35864	0.855979	0.447046	0.830912	0.803008	0.892891	0.73387	0.652606	0.845591	0.761327	0.175506	0.0946403	0.431622	0.839765	0.304026	0.726995	0.554918	0.513058	0.902659	0.784965	0.367175
cg08465505	0.729059	0.802255	0.840487	0.678134	0.793633	0.900518	0.884456	0.753751	0.915819	0.90111	0.906241	0.821104	0.848186	0.604581	0.486042	0.57715	0.847383	0.769053	0.727192	0.769215	0.811381	0.774952	0.719917	0.865824	RNF150
cg11801086	0.960888	0.958828	0.648527	0.957615	0.978505	0.956831	0.687698	0.703974	0.969358	0.972404	0.955139	0.947866	0.949238	0.524549	0.485727	0.726918	0.894968	0.695253	0.955357	0.950334	0.75672	0.96705	0.876568	0.517512	KIF6
cg22763739	0.785652	0.582716	0.507468	0.7308	0.76829	0.672495	0.662404	0.747029	0.792698	0.596579	0.636177	0.574464	0.609049	0.353683	0.128483	0.533757	0.714123	0.535095	0.780685	0.597866	0.683954	0.827002	0.813517	0.836459	FER1L4
cg00397274	0.834529	0.582716	0.945614	0.888696	0.600324	0.748293	0.933614	0.791763	0.959942	0.894214	0.926352	0.930099	0.94266	0.398974	0.191269	0.596765	0.922797	0.729904	0.900337	0.914106	0.511838	0.891932	0.713064	0.44198	HDAC4
cg06038632	0.672332	0.582716	0.757333	0.774657	0.634117	0.622856	0.555358	0.497809	0.756181	0.746868	0.763158	0.669886	0.680463	0.311123	0.30143	0.603856	0.602362	0.432718	0.591988	0.771522	0.736266	0.786809	0.749378	0.62987	PHACTR3
cg10404856	0.872831	0.582716	0.798403	0.525656	0.416562	0.632531	0.906616	0.89102	0.794946	0.734706	0.818097	0.662818	0.757504	0.21332	0.136362	0.44713	0.880311	0.48394	0.873614	0.859307	0.500553	0.599573	0.720269	0.547518
cg16421536	0.850952	0.582716	0.880864	0.822667	0.84457	0.642793	0.891085	0.446964	0.764057	0.70839	0.86643	0.874496	0.895019	0.353704	0.488628	0.551149	0.890084	0.509328	0.910928	0.617551	0.901993	0.900457	0.819494	0.608428	ATP9B
cg01804539	0.494145	0.582716	0.924732	0.90686	0.89356	0.474932	0.652448	0.498465	0.906415	0.940039	0.766337	0.544869	0.75512	0.103704	0.0932775	0.360454	0.701236	0.616596	0.917374	0.886607	0.627108	0.884721	0.874257	0.885366
cg16548306	0.827134	0.582716	0.823075	0.927719	0.849513	0.893342	0.647968	0.779398	0.796633	0.844553	0.843374	0.846307	0.823493	0.30502	0.502699	0.791954	0.811592	0.565651	0.836951	0.88153	0.879786	0.598291	0.737716	0.870417
cg26911448	0.754522	0.582716	0.832137	0.775284	0.864165	0.837595	0.813898	0.728558	0.900199	0.921489	0.950524	0.93248	0.774296	0.559477	0.201219	0.803702	0.801295	0.546956	0.902612	0.783063	0.83294	0.797564	0.794197	0.878559
cg06689388	0.892686	0.582716	0.888014	0.791009	0.828537	0.818239	0.902058	0.849465	0.886349	0.865855	0.910094	0.854581	0.891697	0.84749	0.758663	0.710168	0.852238	0.72149	0.875807	0.872941	0.855843	0.875838	0.830275	0.89854	SRRM2
cg19998423	0.905613	0.582716	0.647333	0.889328	0.946178	0.956998	0.969976	0.962623	0.937728	0.959591	0.961536	0.973127	0.838405	0.521596	0.255657	0.686255	0.957013	0.887736	0.950449	0.9111	0.870712	0.939739	0.934799	0.963228	RALGAPA2
cg07372520	0.957084	0.582716	0.615963	0.922621	0.544425	0.58508	0.849305	0.962244	0.926439	0.950219	0.760947	0.946877	0.939741	0.448507	0.33389	0.482608	0.923707	0.649019	0.74168	0.632932	0.72365	0.665588	0.935173	0.954968
cg16824024	0.901135	0.582716	0.832714	0.845293	0.896416	0.968529	0.952383	0.974981	0.946964	0.867622	0.955354	0.969483	0.965024	0.594238	0.687614	0.722517	0.889007	0.872069	0.880087	0.769274	0.842182	0.864559	0.707027	0.867954	PPP4R2
cg20116468	0.873673	0.582716	0.907354	0.906865	0.885371	0.814106	0.887285	0.748569	0.856493	0.857351	0.8041	0.88208	0.873479	0.519947	0.534717	0.660894	0.797719	0.858303	0.861668	0.902829	0.892515	0.871641	0.860408	0.8893	PTPRN2
cg20120216	0.735025	0.582716	0.810615	0.757168	0.91138	0.677471	0.886196	0.518963	0.823909	0.761898	0.798721	0.84534	0.825135	0.312117	0.331573	0.557471	0.771191	0.548528	0.888031	0.786966	0.703275	0.35731	0.283761	0.879849	KCNQ4
cg01010925	0.830381	0.582716	0.893884	0.879433	0.894533	0.887533	0.907146	0.888465	0.889966	0.815335	0.907495	0.912073	0.901561	0.787825	0.767161	0.696482	0.83511	0.714117	0.910526	0.895199	0.910432	0.901127	0.79553	0.914625
cg18327813	0.837231	0.582716	0.647501	0.938719	0.560742	0.962028	0.977161	0.95881	0.946139	0.961631	0.967344	0.696569	0.946136	0.243361	0.477186	0.512769	0.704033	0.711556	0.950717	0.950288	0.939362	0.933201	0.696605	0.94288	HIVEP1
cg18759202	0.84265	0.582716	0.804257	0.784353	0.830711	0.765454	0.750847	0.530971	0.831587	0.832229	0.859985	0.891876	0.813293	0.395337	0.347158	0.540241	0.78727	0.80893	0.8267	0.865527	0.875156	0.867345	0.801588	0.879865	CACNA2D4
cg12028337	0.884284	0.81622	0.89188	0.838727	0.910005	0.868447	0.799986	0.681764	0.884243	0.917705	0.599785	0.565613	0.719392	0.519445	0.422354	0.605282	0.865476	0.333004	0.890622	0.601421	0.880137	0.881838	0.898526	0.889286
cg09939591	0.683028	0.582716	0.908854	0.923006	0.908413	0.870397	0.902492	0.519473	0.915557	0.884902	0.875078	0.94951	0.869861	0.424973	0.392191	0.59399	0.921563	0.806982	0.903513	0.919507	0.924147	0.906425	0.866216	0.629294	CACNA1C
cg17832858	0.970901	0.94893	0.929834	0.914776	0.931573	0.668424	0.956679	0.955485	0.943194	0.971442	0.963661	0.970883	0.955684	0.365639	0.942131	0.553241	0.92105	0.492418	0.939702	0.857368	0.594174	0.915498	0.892365	0.973812	CYTH3
cg26856289	0.542583	0.693999	0.806482	0.825157	0.840769	0.707872	0.774611	0.792739	0.777789	0.728414	0.773992	0.585231	0.528589	0.0935089	0.343429	0.379339	0.451471	0.317044	0.709974	0.334402	0.845474	0.849538	0.846789	0.835525	SFRS13A
cg23986620	0.864473	0.582716	0.902228	0.951982	0.935093	0.878614	0.873863	0.91579	0.891353	0.923964	0.886453	0.90761	0.939646	0.770963	0.621901	0.643512	0.908531	0.921411	0.915299	0.897123	0.889372	0.819795	0.897672	0.894429
cg04523304	0.797229	0.582716	0.870725	0.911302	0.762401	0.798874	0.688757	0.691258	0.885053	0.821274	0.835974	0.723198	0.616496	0.416276	0.641775	0.427889	0.733375	0.499517	0.624193	0.874394	0.855892	0.660614	0.90979	0.893299	DOCK3
cg10495012	0.520012	0.582716	0.730045	0.783158	0.471541	0.659443	0.736203	0.643482	0.832716	0.718107	0.614517	0.862026	0.593037	0.482234	0.416374	0.348232	0.56168	0.346836	0.710864	0.855125	0.680313	0.850931	0.719184	0.834103	CLDN10-AS1
cg05511613	0.842993	0.582716	0.813053	0.886484	0.801831	0.857303	0.892579	0.855382	0.870285	0.894565	0.918143	0.942547	0.851685	0.660469	0.633769	0.796426	0.827731	0.820453	0.83912	0.829314	0.901844	0.863159	0.894729	0.919097	TNRC18

## Sheet: DEG_CI vs CII
Suppl. Table S4: Differentially Expressed Genes (DEG) sites between Cluster I and Cluster II in the PPGL cohort
Samples	PH19_CI_B	Ph37_CII_B	Ph38_CI_B	Ph40_CII_B	Ph41_CII_B	PH46_CII_B	PH47_CII_B	PH50_CII_B	PH51_CII_B	PH52_CI_B	Ph60_CII_B	PH62_CI_B	Ph64_CI_B	Ph67_CI_B	Ph85_CII_B	Ph86_CII_B	Ph87_CII_B	Ph89_CI_B	Ph90_CII_B	Ph91_CII_B	Ph94_CI_M	Ph95_CII_M	Ph96_CII_M
TSPAN12	6.28	5.95	7.24	5.21	5.68	6.02	6.01	5.37	5.67	6.7	6.25	8.02	6.73	7.55	7.22	10.51	8.11	8.45	9.26	6.48	8.44	6.76	6.04
KCNB2	8.68	8.36	8.15	8.36	8.77	8.4	9.41	9.89	9.49	8.92	10.24	8.19	9.32	6.1	7.41	5.07	7.36	4.99	7.71	9.37	5.46	8.99	7.61
KCNAB1	6.06	8.47	7.63	9.42	9.17	7.41	8.08	9.86	8.75	8.79	8.04	5.93	8.27	6.99	6.54	5.77	6.89	5.92	7.25	7.94	5.97	7.79	7.19
HAPLN4	8.44	8.44	6.13	9.05	8.8	8.76	9.01	9.39	8.48	6.29	8.68	5.6	8.47	5.99	5.91	5.65	6.73	6.54	5.73	7.62	5.97	6.62	7.28
GREB1L	6.86	7.68	6.42	8.0	8.13	8.47	8.23	7.78	7.77	4.58	7.05	4.95	7.61	6.25	6.98	4.3	5.89	4.99	4.26	7.68	5.59	8.38	5.95
ABCC9	9.03	7.47	9.23	6.59	6.79	7.86	7.63	7.08	7.34	7.61	6.07	9.67	9.75	5.34	7.13	8.33	8.36	6.83	9.1	8.25	9.32	7.38	5.54
GPC3	5.95	6.12	8.74	9.9	5.31	8.86	5.78	5.36	7.39	7.2	5.44	8.6	9.37	5.45	5.91	9.14	7.94	6.1	7.41	5.05	10.05	5.21	4.75
BEGAIN	7.04	8.43	7.06	8.04	8.5	8.53	7.82	8.25	7.9	7.08	7.61	7.03	6.9	7.25	8.14	5.52	6.38	6.1	6.78	7.52	6.96	8.13	8.18
RBPMS	6.64	7.65	8.44	6.58	6.37	7.21	7.3	6.48	6.94	7.93	6.28	7.81	7.82	8.1	7.21	8.6	8.35	8.13	7.78	5.83	8.22	5.77	7.29
NOX4	5.62	5.17	7.27	4.92	4.92	5.58	6.38	4.73	5.74	6.57	4.91	7.61	5.33	7.54	6.34	4.38	4.87	4.69	7.6	4.98	7.05	4.23	5.87
RASEF	7.52	7.65	5.66	7.52	8.01	7.19	6.08	8.01	8.23	6.8	7.37	6.71	7.55	4.59	6.34	4.17	6.32	4.73	4.92	7.43	4.7	7.22	6.71
EGFR	5.46	6.12	7.58	5.7	5.72	5.54	5.9	5.94	5.39	7.64	5.56	7.74	5.68	5.65	6.22	8.55	8.58	7.61	6.56	5.42	7.62	5.64	5.41
CAMK1G	7.52	5.74	7.72	7.03	5.95	5.46	6.46	5.94	5.74	7.3	5.27	7.51	7.61	7.35	6.04	6.88	5.97	5.73	6.49	5.93	7.44	6.21	6.45
PPFIA2	6.41	8.63	7.17	7.62	8.55	8.31	9.34	8.59	8.94	7.08	6.06	6.26	8.1	8.76	6.54	4.95	6.32	4.58	7.55	8.2	6.34	8.86	9.54
NTRK2	5.37	6.1	7.38	5.13	5.33	5.07	6.49	5.01	5.51	6.35	5.13	7.15	5.55	6.51	7.09	5.11	6.38	5.49	8.4	5.73	8.31	5.42	6.59
HCN1	10.14	9.59	5.42	10.36	10.25	10.24	8.75	8.84	10.47	8.18	10.0	9.67	10.03	8.68	8.27	4.98	8.17	5.25	6.71	8.74	5.71	10.11	6.27
LAYN	5.6	5.62	8.78	6.11	5.85	5.89	6.23	5.41	5.8	9.57	5.71	9.72	5.71	6.43	6.87	5.38	6.14	5.97	9.56	7.61	9.73	5.8	6.26
CNTNAP4	4.58	4.37	7.72	4.07	4.75	4.21	4.07	4.65	4.26	6.68	3.99	6.74	4.11	6.65	4.45	4.12	3.78	4.49	6.41	4.22	6.46	4.21	4.17
FAM153B	5.5	5.61	5.82	5.28	5.81	4.83	5.03	5.19	4.88	6.02	4.68	6.5	4.78	5.86	7.84	5.72	5.57	7.07	5.38	5.42	6.9	4.66	5.99
CERK	8.67	8.69	10.43	8.1	7.54	8.3	7.87	9.57	7.98	9.75	8.51	10.56	8.29	10.08	9.24	9.19	8.97	9.76	9.71	7.94	9.84	8.87	9.29
PRKCB	5.57	5.79	6.27	7.59	8.06	8.17	7.83	8.17	7.58	5.69	5.44	5.84	5.82	5.86	5.87	6.14	6.3	5.92	5.85	9.12	5.48	7.46	6.32
CDH13	8.57	7.62	10.5	7.39	6.73	7.55	8.72	7.55	7.84	9.62	8.18	10.37	8.54	7.88	8.45	6.6	8.01	6.54	10.6	6.8	9.56	6.95	7.02
TMEM133	7.2	5.7	7.77	5.45	5.57	5.77	6.41	5.5	5.95	6.88	5.71	6.77	7.1	6.26	5.94	6.32	7.13	5.93	7.77	4.51	7.66	4.88	5.48
COX4I2	6.02	5.72	9.46	5.94	5.58	5.56	6.01	6.03	5.83	8.32	6.23	9.06	5.92	8.21	7.46	6.02	5.89	6.96	6.65	6.0	9.29	5.95	7.22
SMPDL3A	5.41	5.77	7.21	6.62	5.38	4.73	5.36	5.05	5.46	6.44	5.63	7.8	4.97	6.63	6.65	8.86	8.27	7.49	7.63	5.4	8.05	5.27	5.11
TFAP2C	4.58	4.69	5.93	5.23	5.24	5.41	5.27	4.56	4.69	6.21	4.43	9.57	4.82	6.65	4.93	5.26	4.98	5.14	7.89	4.69	8.52	4.98	4.54
EDNRB	7.16	8.36	9.9	8.09	7.81	8.09	8.36	8.17	7.6	9.84	7.82	10.44	7.65	10.31	9.03	9.61	9.24	8.6	11.21	9.31	10.69	7.93	9.21
FGF12	6.55	7.6	8.72	5.82	6.42	6.99	5.07	7.08	5.99	9.43	4.62	8.09	7.17	8.37	6.42	9.17	9.0	8.01	8.3	6.73	8.74	7.4	5.96
TMEM51-AS1	5.42	5.25	7.16	5.53	5.02	4.85	4.76	4.89	4.97	6.9	5.0	6.32	4.67	6.12	5.95	5.17	5.3	5.53	6.08	5.19	6.62	5.6	5.54
TMEM45A	7.34	6.43	8.4	6.87	5.96	5.66	6.38	7.63	7.74	8.24	7.19	9.93	7.53	6.16	6.86	6.96	6.55	5.84	10.19	6.96	9.68	7.8	6.02
MAMDC2	7.76	6.15	8.11	7.61	6.26	6.5	5.81	6.38	5.6	7.67	6.1	7.48	6.12	6.93	7.63	7.49	7.17	6.7	8.25	6.8	8.43	6.9	6.14
MYH11	7.15	7.12	9.62	6.83	6	6.77	8.22	6.57	7.83	9.27	8.72	8.15	7.48	8.9	8.45	8.05	10.87	8.38	10.66	8.48	10.87	7.18	8.82
PRRX1	6.75	7.9	8.35	6.07	5.9	6.62	7.75	6.56	5.87	7.67	5.17	7.99	6.32	6.4	5.89	7.21	8.44	6.58	8.86	5.5	9.28	5.71	6.58
ARHGAP42	7.45	6.56	8.16	6.55	5.92	6.65	6.93	6.38	6.85	7.4	6.29	7.5	7.6	7.26	6.9	7.34	7.64	6.29	8.51	6.15	8.21	5.77	6.81
RERG	7.48	6.67	8.47	6.95	6.93	7.31	6.8	5.86	5.88	7.08	6.85	8.6	8.96	6.42	6.31	9.21	9.19	8.3	8.35	6.32	8.47	7.06	6.48
FAM153C	5.01	5.02	5.84	4.98	5.55	4.7	4.47	4.62	4.7	5.93	4.91	6.17	4.72	6.02	6.87	5.04	5.32	6.7	5.57	5.61	7.2	4.68	5.25
SALL4	6.56	8.88	6	8.06	7.69	8.69	7.92	8.86	7.43	6.23	6.13	5.78	7.8	5.44	5.88	5.29	5.65	6.06	5.11	6.39	5.45	7.22	6.11
NPNT	6.55	7.15	7.86	6.55	6.48	5.99	6.95	5.5	6.58	7.84	6.88	7.93	6.6	8.58	6.95	7.46	8.21	6.45	8.52	5.84	8.35	6.34	6.26
GNA14	5.73	5.52	8.2	4.86	4.85	4.73	5.44	4.63	4.91	7.75	5.3	7.61	5.01	8.08	5.55	5.58	5.7	5.75	8.58	5.27	7.66	5.15	5.59
ARID5B	7.32	7.8	8.76	6.68	6.19	7.18	7.5	6.01	6.77	7.95	6.97	8.55	7.84	9.23	7.64	8.98	9.23	8.33	9.31	8.05	9.96	6.87	9.54
DOK5	9.49	9.22	7.08	9.55	9.62	9.59	8.83	10.42	9.66	7.03	7.88	8.06	8.23	5.08	6.8	4.65	7.07	5.92	6.5	8.3	5.44	9.63	5.52
PLPP3	10.27	9.94	11.12	9.89	9.1	9.07	9.81	9.18	8.96	10.74	9.55	11.14	9.86	11.05	10.65	10.19	10.07	9.51	10.99	9.9	11.02	9.23	10.2
PNMT	9.79	9.91	5.94	11.97	11.51	11.26	10.33	8.47	10.55	6.52	9.54	5.75	9.86	5.56	6.73	5.29	8.3	6.45	5.49	9.24	5.96	8.47	7.4
PPP1R1B	7.68	9.53	6.89	9.37	10.52	10.12	8.01	9.19	8.29	6.57	8.38	7.03	7.97	7.02	7.61	6.85	6.93	7.65	6.76	8.3	6.7	7.41	7.59
MCAM	9.28	8.11	10.76	8.74	7.86	7.66	9.09	8.01	8.54	10.26	8.75	9.82	8.17	9.0	8.92	7.75	9.14	8.94	10.39	8.41	10.11	7.99	8.57
NTNG2	6.7	6.82	7.73	6.6	6.32	6.66	6.96	6.78	6.8	7.54	6.55	8.07	6.14	8.66	7.01	5.97	6.1	6.57	7.59	6.44	7.72	5.99	6.61
TMTC4	7.14	6.73	8.89	6.59	6.41	6.85	7.35	6.35	6.52	7.9	7.04	10.55	7.05	9.18	6.92	7.77	7.85	7.13	8.88	7.91	8.4	7.32	6.53
GABRG2	10.91	10.35	8.73	10.57	10.41	10.33	10.41	9.93	10.06	10.16	9.09	7.44	11.51	4.15	7.42	3.96	8.2	4.43	8.61	9.42	3.54	9.96	5.09
ATP8A2	9.11	9.79	6.14	10.09	9.73	9.6	9.35	10.69	9.58	7.66	7.09	5.42	8.97	8.59	5.99	6.83	7.08	5.34	6.4	9.39	4.99	9.62	7.28
DNAH14	4.15	5.08	4.27	5.56	5.48	5.01	4.89	5.45	5.74	3.75	4.9	4.44	4.3	7.1	5.94	5.26	4.81	4.61	3.46	4.54	2.87	4.38	5.1
MFAP3L	7.31	7.66	6.61	8.27	7.97	8.76	8.24	8.49	8.53	7.17	8.17	7.22	8.2	6.92	6.57	5.49	6.23	5.11	7.26	8.69	6.26	7.76	6.16
DSP	4.69	4.58	5.1	4.47	4.77	4.39	4.51	4.53	4.77	5.6	5.14	6.46	4.92	8.47	5.26	8.48	8.15	6.63	5.1	4.62	7.47	4.33	4.61
WWTR1	7.97	8.33	9.14	7.85	7.51	7.51	8.66	7.25	7.59	8.93	7.16	9.02	7.63	8.89	8.51	8.61	8.77	7.97	9.59	8.01	9.4	7.34	8.12
TMEM255A	8.07	9.2	8.99	8.6	7.93	7.22	7.49	6.2	6.13	10.39	6.99	9.3	8.82	6.43	8.48	6.29	6.28	5.9	6.47	7.96	8.34	6.17	5.84
GRIK1	4.94	8.41	4.39	8.65	9.34	9.23	4.83	6.45	8.81	4.08	8.15	5.61	7.37	4.74	5.49	4.3	6.86	4.89	3.84	8.05	4.2	8.86	4.49
SOBP	8.29	7.86	9.44	7.93	6.96	7.82	8.04	7.56	8.47	9.61	7.64	9.77	7.76	9.66	7.39	7.23	7.41	6.73	8.68	7.67	9.4	7.17	7.5
EPAS1	9.73	10.25	11.7	10.48	9.35	9.65	10.85	9.31	9.89	11.54	9.83	11.67	9.96	11.41	11.01	10.39	10.66	9.97	11.88	10.3	11.95	9.54	10.42
LHFP	9.62	10.31	11.54	9.59	8.41	9.12	10.55	9.1	9.38	10.87	8.73	11.0	10.23	8.87	9.06	10.68	10.77	8.4	11.66	8.93	11.64	9.39	7.99
NOSTRIN	6.19	6.39	7.32	6.29	6.12	5.4	6.83	6.18	5.49	6.99	6.21	7.63	5.49	7.63	7.93	9.1	9.7	9.03	8.4	6.66	8.78	6.48	7.49
PAWR	5.53	6.19	7.23	5.65	5.42	5.34	6.26	5.87	5.65	7.06	5.74	7.11	5.97	7.61	7.16	8.22	8.3	7.75	7.44	5.69	7.98	6.37	6.85
FIGN	4.77	7.57	8.58	5.71	6.38	7.62	6.1	7.18	6.08	8.34	5.05	9.21	7.62	8.52	5.96	7.72	7.86	6.7	7.61	7.33	9.34	7.04	6.26
VEGFA	9.9	9.29	9.98	8.53	6.86	8.87	9.04	8.49	8.63	10.6	9.19	10.27	8.53	10.4	10.66	9.17	9.58	10.34	10.32	9.48	10.48	8.94	9.12
SLC4A10	5.44	4.88	6.73	5.15	5.29	4.89	4.87	4.53	4.69	5.05	4.72	8.59	5.08	8.75	5.97	4.51	4.51	4.84	5.87	5.06	7.76	6.42	5.33
TMEM176A	11.39	7.86	10.34	8.3	7.62	8.27	7.29	6.61	6.84	6.87	8.2	10.15	8.87	7.26	6.98	7.03	7.67	7.06	9.58	6.28	9.09	7.1	6.22
ACTA2	10.17	10.6	11.63	9.38	8.15	9.13	10.47	9.4	9.39	11.06	10.76	11.54	9.85	9.83	10.41	10.63	11.96	10.98	11.77	9.92	11.91	9.43	10.28
KCNIP4	5.51	5.12	6.15	4.75	4.72	4.61	6.08	4.23	3.89	6.3	4.9	7.02	7.23	5.67	4.61	5.02	4.94	4.5	6.32	6.1	7.44	5.69	4.14
PWAR4	8.02	6.88	7.94	10.37	9.86	7.91	6.63	8.85	8.58	6.41	11.41	10.95	7.45	11.08	11.44	4.82	7.74	7.7	10.59	10.84	7.52	10.6	11.48
CNTN3	6.91	7.87	7.27	7.22	7.47	7.64	8.22	7.67	8.55	8.2	6.73	5.98	8.17	6.13	7.17	3.92	6.45	4.56	6.67	7.26	5.62	8.15	7.8
SGK494	6.65	10.15	6.13	8.62	9.08	9.74	8.04	9.64	8.02	6.66	7.17	7.41	7.95	6.94	7.38	5.99	5.82	6.89	6.05	7.72	5.74	7.86	7.5
TAGLN	7.52	8.44	9.48	7.54	6.81	7.14	8.49	6.69	7.32	8.99	8.0	9.27	7.23	8.41	8.15	9.67	10.6	9.89	10.2	7.74	10.11	7.06	8.86
PLS3	6.17	7.12	8.93	7.0	6.63	6.82	7.65	7.41	6.65	8.66	7.73	9.09	7.27	8.8	8.07	8.73	9.43	8.24	9.85	7.66	9.69	6.93	8.73

## Sheet: DEG_Benign vs Malignant
Suppl. Table S5: Differentially Expressed Genes (DEG) sites between benign and malignant tumors in the PPGL cohort
Samples	PH19_CI_B	Ph37_CII_B	Ph38_CI_B	Ph40_CII_B	Ph41_CII_B	PH46_CII_B	PH47_CII_B	PH50_CII_B	PH51_CII_B	PH52_CI_B	Ph60_CII_B	PH62_CI_B	Ph64_CI_B	Ph67_CI_B	Ph85_CII_B	Ph86_CII_B	Ph87_CII_B	Ph89_CI_B	Ph90_CII_B	Ph91_CII_B	Ph94_CI_M	Ph95_CII_M	Ph96_CII_M
RPS26	9.71	9.77	9.36	9.4	8.98	8.83	9.42	9.24	9.66	9.48	9.35	9.36	9.09	9.08	9.03	10.22	9.81	10.4	9.33	9.59	8.17	9.37	8.59
ST3GAL1	7.28	6.95	7.63	6.76	6.1	6.15	6.63	6.26	6.6	7.5	6.27	7.37	7.13	7.12	7.36	8.59	8.15	8.35	7.57	6.44	7.19	5.93	6.45
VCAN	7.87	7.94	8.41	7.87	7.5	7.61	8.96	6.57	7.22	7.42	7.16	9.22	7.38	8.14	6.8	10.92	11.31	10.77	9.78	9.06	7.35	6.47	6.59
PHKA1	7.82	7.45	8.25	8.34	7.33	7.86	7.23	7.55	8.22	8.02	8.09	8.1	8.18	8.48	7.93	8.41	7.86	8.2	7.76	7.75	6.91	6.94	6.56
LDLR	9.2	7.59	8.53	7.8	8.18	7.86	8.63	7.89	9.3	8.67	7.7	7.7	8.21	9.64	9.03	10.58	10.43	11.58	9.46	9.68	7.8	8.69	9.98
SNORD102	4.82	4.89	3.93	4.77	4.8	5.29	4.67	5.15	5.41	4.41	8.12	6.96	4.84	7.6	6.8	7.36	7.51	6.32	6.96	7.73	9.28	9.07	8.83
CYP26B1	6.41	6.28	6.63	5.96	6.16	5.61	6.53	6.17	5.7	6.4	5.77	5.38	5.84	5.91	5.96	6.21	6.16	6.3	6.77	5.93	8.82	5.89	7.38
TLR6	5.01	4.81	5.68	4.84	4.93	4.58	4.74	4.34	4.54	4.73	4.09	4.87	4.75	3.95	4.85	6.43	6.03	5.85	5.62	5.23	4.33	4.21	4.97
SNORA65	6.75	5.93	5.61	6.33	6.43	6.07	5.84	6.24	6.29	5.77	6.55	6.8	6.67	6.46	6.83	7.44	7.51	7.39	7.62	7.32	8.97	8.04	8.77
RPS26	9.2	9.34	8.76	8.85	8.61	8.4	8.84	8.63	9.23	9.12	8.52	8.57	8.61	8.49	8.51	9.44	9.06	9.75	8.76	8.72	7.84	8.59	7.83
RPS26P11	8.6	8.72	8.09	8.53	8	7.67	8.33	7.96	8.56	8.6	9.19	9.07	7.91	9.01	8.92	9.74	9.45	10.31	8.87	9.3	7.58	9.2	8.2
SCARNA14	4.87	4.2	5.18	4.59	3.88	4.54	4.36	4.58	4.84	4.5	4.82	4.92	5.3	4.67	5.05	4.84	4.89	4.61	5.04	4.99	5.94	5.8	6.26
RAB20	5.78	5.7	5.76	5.51	5.52	5.51	5.57	5.64	5.52	6.08	5.39	6.13	5.79	5.86	5.78	6.9	7.12	7.86	6.05	5.79	5.52	5.22	5.78
NPR3	5.48	4.71	5.29	4.87	5.11	4.85	5	5.47	4.81	4.97	5.28	6.89	6.39	5.63	5.32	8.46	7.06	7.18	7.94	6.48	5.22	5.26	5.14

## Sheet: Methylation age
Suppl. Table S6:DNA methylation-derived age and age acceleration in PPGL samples estimated using the Horvath pan-tissue clock
Sample	Age	mAge	Age_Acceleration
PH19_FF_CI	56	59.397	5.57037
PH30_FF_CI	13	17.6222	-5.46253
Ph37_FF_CII	70	59.5413	-4.2943
Ph38_FF_CI	47	52.9863	5.59404
Ph40_FF_CII	63	61.5542	2.72311
Ph41_FF_CII	68	60.4443	-1.9614
PH46_FF_CII	54	36.6853	-15.7115
PH47_FF_CII	42	60.2713	16.4537
PH50_FF_CII	80	79.3451	8.36021
PH51_FF_CII	43	40.6177	-3.91484
PH52_FF_CI	43	44.4454	-0.0871547
Ph60_FF_CII	78	57.9392	-11.6158
PH62_FF_CI	33	29.1491	-8.23418
Ph64_FF_CI	56	63.5774	9.75079
Ph67_FF_CI	38	52.4279	11.47
Ph85_FF_CII	68	61.544	-0.861678
Ph86_FF_CII	47	33.5827	-13.8095
Ph87_FF_CII	72	60.336	-4.92945
Ph89_FF_CI	53	55.5697	3.8879
Ph90_FF_CII	74	64.5762	-2.1191
Ph91_FF_CII	76	66.2017	-1.92339
Ph94_FF_CI	63	69.1147	10.2837
Ph95_FF_CII	76	71.3995	3.27439
Ph96_FF_CII	50	47.0937	-2.44336
